# Supplementary material for: Yeasts Associated with the Small-Intestinal Contents and Epithelium of Pon Yang Kham (Charolais Crossbred) Fattening Beef Cattle
Source: Microorganisms. 2021 Jul 4;9(7):1444. doi: 10.3390/microorganisms9071444 (PMC8305955; doi:10.3390/microorganisms9071444)
Supplement: Supplementary file 1 [file microorganisms-09-01444-s001.zip]

Archive with 1 entries (1 files):
- microorganisms-1260266-supplementary.pdf
